# Supplementary material for: Crystal structure of a CoII coordination polymer: catena-poly[[μ-aqua-bis­(μ-2-methyl­propano­ato)-κ2 O:O′;κ2 O:O-cobalt(II)] monohydrate]
Source: Acta Crystallogr E Crystallogr Commun. 2017 Feb 3;73(Pt 3):318–21. doi: 10.1107/S2056989017001360 (PMC5347044; doi:10.1107/S2056989017001360)
Supplement: Supplementary file 1 [file e-73-00318-sup1.cif]

##############################################################################
#                                                                            #
# This CIF contains the data in a paper accepted for publication in          #
# Acta Crystallographica Section E. It conforms to the requirements of       #
# Notes for Authors for Acta Crystallographica Section E, and has been       #
# peer reviewed under the auspices of the IUCr Commission on Journals.       #
#                                                                            #
# Full details of the Crystallographic Information File format               #
# are given in the paper "The Crystallographic Information File (CIF):       #
# a New Standard Archive File for Crystallography" by S. R. Hall, F. H.      #
# Allen and I. D. Brown [Acta Cryst. (1991), A47, 655-685].                  #
#                                                                            #
# The current version of the core CIF dictionary is obtainable from          #
# ftp://ftp.iucr.org/pub/cif_core.dic.                                       #
#                                                                            #
# Software is freely available for graphical display of the structure(s)     #
# in this CIF. For information consult the CIF software page                 #
# http://www.iucr.org/resources/cif/software.                                #
#                                                                            #
# This file may be used for bona fide research purposes within the           #
# scientific community so long as proper attribution is given to the journal # 
# article from which it was obtained.                                        #
#                                                                            #
##############################################################################
data_global
_audit_creation_method
;
Olex2 1.2
(compiled 2016.09.09 svn.r3337 for OlexSys, GUI svn.r5227)
;
_journal_data_validation_number     ?
_journal_date_recd_electronic     2016-12-06
_journal_date_accepted     2017-01-26
_journal_name_full     'Acta Crystallographica, Section E'
_journal_year     2017
_journal_volume     73
_journal_issue      3
_journal_page_first     318
_journal_page_last     321
_journal_paper_category     GM
_journal_paper_doi     10.1107/S2056989017001360
_journal_coeditor_code     ZS2371
loop_
    _publ_contact_author_name
    _publ_contact_author_address
    _publ_contact_author_email
    'Andrei I. Fischer'
;
Department of Inorganic Chemistry,
St Petersburg State Institute of Technology,
Moskovsky pr. 26, 190013, St Petersburg, Russian Federation
;
 andreasfischer@mail.ru
    'Vladislav V. Gurzhiy'
;
Institute of Earth Sciences, St Petersburg State University,
University Emb. 7/9, 199034, St Petersburg, Russian Federation
;
 vladgeo17@mail.ru
_publ_contact_author_fax     '7(812)712-77-91'
_publ_section_title
;\
Crystal structure of a Co^II^ coordination polymer:
<i>catena</i>-poly[[\m-aqua-bis(\m-2-methylpropanoato)-\k^2^<i>O</i>:\
<i>O</i>';\k^2^<i>O</i>:<i>O</i>-cobalt(II)] monohydrate]
;
loop_
    _publ_author_name
    _publ_author_footnote
    _publ_author_address
    'Andrei I. Fischer' .
;
St Petersburg State Institute of Technology,
Moskovsky pr. 26, 190013, St Petersburg, Russian Federation
;
    'Vladislav V. Gurzhiy' .
;
Institute of Earth Sciences, St Petersburg State University,
University Emb. 7/9, 199034, St Petersburg, Russian Federation
;
    'Julia V. Aleksandrova' .
;
St Petersburg State Institute of Technology,
Moskovsky pr. 26, 190013, St Petersburg, Russian Federation
;
    'Maria I. Pakina' .
;
St Petersburg State Institute of Technology,
Moskovsky pr. 26, 190013, St Petersburg, Russian Federation
;
_publ_section_synopsis
;
The present paper describes the synthesis and crystal structure of a cobalt(II)
isobutyrate dihydrate, based on a slightly distorted CoO~6~ repeat unit
comprising four bridging carboxylate O-atom donors and two bridging water
donors, giving one-dimensional polymeric chains with composition
{[Co{(CH~3~)~2~CHCO~2~}~2~(H~2~O)]\\cdotH~2~O}<i>~n~</i>. Hydrogen bonding
through the water molecules gives two-dimensional sheets lying parallel to
(100).
;
_shelxl_version_number         .2013
data_I
_database_code_depnum_ccdc_archive 'CCDC 1529830'
_chemical_name_systematic
;\
<i>catena</i>-Poly[[\m-aqua-bis(\m-2-methylpropanoato)-\
\k^2^<i>O</i>:<i>O</i>';\k^2^<i>O</i>:<i>O</i>-cobalt(II)] monohydrate]
;
_chemical_name_common     'cobalt(II) isobutyrate dihydrate'
_chemical_formula_moiety     'C8 H16 Co O5, H2 O'
_chemical_formula_sum     'C8 H18 Co O6'
_chemical_formula_iupac     '[Co (C4 H7 O2)2 (H2 O)], H2 O'
_chemical_formula_weight     269.15
_chemical_melting_point     ?
_shelx_space_group_comment
;
The symmetry employed for this shelxl refinement is uniquely defined
by the following loop, which should always be used as a source of
symmetry information in preference to the above space-group names.
They are only intended as comments.
;
_space_group_crystal_system     monoclinic
_space_group_name_H-M_alt     'P 21/c'
_space_group_name_Hall     '-P 2ybc'
loop_
    _space_group_symop_operation_xyz
    'x, y, z'
    '-x, y+1/2, -z+1/2'
    '-x, -y, -z'
    'x, -y-1/2, z-1/2'
_cell_length_a     11.9999(4)
_cell_length_b     6.3815(2)
_cell_length_c     16.1374(6)
_cell_angle_alpha     90
_cell_angle_beta     109.540(2)
_cell_angle_gamma     90
_cell_volume     1164.59(7)
_cell_formula_units_Z     4
_cell_measurement_reflns_used     9959
_cell_measurement_theta_min     3.46
_cell_measurement_theta_max     49.60
_cell_measurement_temperature     100(2)
_cell_special_details     ?
_exptl_crystal_description     'prism'
_exptl_crystal_colour     'red'
_exptl_crystal_size_max     0.35
_exptl_crystal_size_mid     0.15
_exptl_crystal_size_min     0.1
_exptl_crystal_density_diffrn     1.535
_exptl_crystal_density_meas     .
_exptl_crystal_density_method     'not measured'
_exptl_crystal_F_000     564
loop_
    _exptl_crystal_face_index_h
    _exptl_crystal_face_index_k
    _exptl_crystal_face_index_l
    _exptl_crystal_face_perp_dist
    1 0 0 0.075
    -1 0 0 0.075
    0 1 0 0.175
    0 -1 0 0.175
    0 0 1 0.050
    0 0 -1 0.050
_exptl_absorpt_coefficient_mu     1.480
_exptl_absorpt_correction_type     multi-scan
_exptl_absorpt_process_details
;
(SADABS; Bruker, 2014)
;
_shelx_estimated_absorpt_T_min     ?
_shelx_estimated_absorpt_T_max     ?
_exptl_absorpt_correction_T_min     0.3040
_exptl_absorpt_correction_T_max     0.4166
_exptl_special_details     ?
_diffrn_ambient_temperature     100(2)
_diffrn_radiation_type     MoK\a
_diffrn_radiation_wavelength     0.71073
_diffrn_radiation_monochromator     'graphite'
_diffrn_measurement_device_type     'Bruker APEXII CCD'
_diffrn_measurement_method     '\f and \w scans'
_diffrn_detector_area_resol_mean     ?
_diffrn_reflns_number     25308
_diffrn_reflns_av_R_equivalents     0.0698
_diffrn_reflns_theta_min     3.462
_diffrn_reflns_theta_max     34.997
_diffrn_reflns_theta_full     25.242
_diffrn_measured_fraction_theta_max     0.992
_diffrn_measured_fraction_theta_full     0.980
_diffrn_reflns_limit_h_min     -17
_diffrn_reflns_limit_h_max     19
_diffrn_reflns_limit_k_min     -10
_diffrn_reflns_limit_k_max     4
_diffrn_reflns_limit_l_min     -26
_diffrn_reflns_limit_l_max     26
_diffrn_standards_number     0
_refine_special_details     ?
_reflns_number_total     5082
_reflns_number_gt     4459
_reflns_threshold_expression     'I > 2\s(I)'
_refine_ls_structure_factor_coef     Fsqd
_refine_ls_matrix_type     full
_refine_ls_R_factor_all     0.0300
_refine_ls_R_factor_gt     0.0259
_refine_ls_wR_factor_gt     0.0666
_refine_ls_wR_factor_ref     0.0680
_refine_ls_goodness_of_fit_ref     1.028
_refine_ls_restrained_S_all     1.030
_refine_ls_number_reflns     5082
_refine_ls_number_parameters     152
_refine_ls_number_restraints     4
_refine_ls_hydrogen_treatment     mixed
_refine_ls_weighting_scheme     calc
_refine_ls_weighting_details
                      'w=1/[\s^2^(Fo^2^)+(0.0362P)^2^] where P=(Fo^2^+2Fc^2^)/3'
_atom_sites_solution_hydrogens     mixed
_atom_sites_solution_primary     direct
_atom_sites_solution_secondary     ?
_refine_ls_shift/su_max_lt     0.001
_refine_ls_shift/su_mean     0.000
_refine_diff_density_max     1.245
_refine_diff_density_min     -0.507
_refine_ls_extinction_method     none
_refine_ls_extinction_coef     .
loop_
    _atom_type_symbol
    _atom_type_description
    _atom_type_scat_dispersion_real
    _atom_type_scat_dispersion_imag
    _atom_type_scat_source
    'C' 'C' 0.0033 0.0016
                         'International Tables Vol C Tables 4.2.6.8 and 6.1.1.4'
    'O' 'O' 0.0106 0.0060
                         'International Tables Vol C Tables 4.2.6.8 and 6.1.1.4'
    'Co' 'Co' 0.3494 0.9721
                         'International Tables Vol C Tables 4.2.6.8 and 6.1.1.4'
    'H' 'H' 0.0000 0.0000
                         'International Tables Vol C Tables 4.2.6.8 and 6.1.1.4'
_computing_data_collection
;
APEX2 (Bruker, 2014)
;
_computing_cell_refinement
;
SAINT (Bruker, 2014)
;
_computing_data_reduction
;
SAINT (Bruker, 2014)
;
_computing_structure_solution
;
SHELXS97 (Sheldrick, 2008)
;
_computing_structure_refinement
;
SHELXL2012 (Sheldrick, 2015)
;
_computing_molecular_graphics
;
DIAMOND (Brandenburg, 2012)
;
_computing_publication_material
;
<i>OLEX2</i> (Dolomanov <i>et al.</i>,  2009)
;
loop_
    _atom_site_type_symbol
    _atom_site_label
    _atom_site_fract_x
    _atom_site_fract_y
    _atom_site_fract_z
    _atom_site_U_iso_or_equiv
    _atom_site_adp_type
    _atom_site_calc_flag
    _atom_site_occupancy
    _atom_site_disorder_assembly
    _atom_site_disorder_group
    Co Co1 0.49462(2) 0.68360(2) 0.24090(2) 0.00839(4) Uani d 1 . .
    O O1A 0.66165(5) 0.60756(10) 0.24434(4) 0.01230(11) Uani d 1 . .
    O O2A 0.67317(6) 0.26293(11) 0.27311(4) 0.01275(11) Uani d 1 . .
    O O1B 0.43294(5) 0.41595(10) 0.16212(4) 0.01065(11) Uani d 1 . .
    O O2B 0.34759(6) 0.20179(10) 0.05000(4) 0.01437(12) Uani d 1 . .
    O O1W 0.49903(6) 0.45171(10) 0.34088(4) 0.01116(11) Uani d 1 . .
    H H1W1 0.4417(17) 0.463(3) 0.3540(16) 0.017 Uiso d 1 . .
    H H1W2 0.5573(18) 0.505(3) 0.3843(15) 0.017 Uiso d 1 . .
    O O2W 0.29615(6) 0.39794(11) 0.37156(4) 0.01612(12) Uani d 1 . .
    H H2W1 0.2869(13) 0.290(2) 0.3380(10) 0.024 Uiso d 1 . .
    H H2W2 0.3027(13) 0.344(2) 0.4235(8) 0.024 Uiso d 1 . .
    C C1A 0.71817(7) 0.43527(13) 0.26448(5) 0.01045(14) Uani d 1 . .
    C C2A 0.85034(8) 0.44468(14) 0.28101(6) 0.01530(15) Uani d 1 . .
    H H2A 0.8621 0.5188 0.2314 0.018 Uiso calc 1 . .
    C C3A 0.90702(9) 0.2299(2) 0.28691(9) 0.0292(2) Uani d 1 . .
    H H3A1 0.9021 0.1576 0.3377 0.044 Uiso calc 1 . .
    H H3A2 0.9885 0.2457 0.2917 0.044 Uiso calc 1 . .
    H H3A3 0.8663 0.1508 0.2350 0.044 Uiso calc 1 . .
    C C4A 0.90875(11) 0.5731(2) 0.36327(11) 0.0409(4) Uani d 1 . .
    H H4A1 0.8738 0.7102 0.3563 0.061 Uiso calc 1 . .
    H H4A2 0.9918 0.5855 0.3726 0.061 Uiso calc 1 . .
    H H4A3 0.8976 0.5050 0.4130 0.061 Uiso calc 1 . .
    C C1B 0.36124(7) 0.38036(14) 0.08390(5) 0.01115(14) Uani d 1 . .
    C C2B 0.29432(9) 0.56464(14) 0.03069(6) 0.01593(16) Uani d 1 . .
    H H2B 0.2944 0.6787 0.0714 0.019 Uiso calc 1 . .
    C C3B 0.16552(9) 0.50628(19) -0.02026(7) 0.0238(2) Uani d 1 . .
    H H3B1 0.1637 0.3970 -0.0616 0.036 Uiso calc 1 . .
    H H3B2 0.1245 0.6271 -0.0512 0.036 Uiso calc 1 . .
    H H3B3 0.1278 0.4583 0.0201 0.036 Uiso calc 1 . .
    C C4B 0.35856(10) 0.64054(17) -0.03141(6) 0.02213(19) Uani d 1 . .
    H H4B1 0.4358 0.6907 0.0025 0.033 Uiso calc 1 . .
    H H4B2 0.3142 0.7519 -0.0676 0.033 Uiso calc 1 . .
    H H4B3 0.3660 0.5265 -0.0680 0.033 Uiso calc 1 . .
loop_
    _atom_site_aniso_label
    _atom_site_aniso_U_11
    _atom_site_aniso_U_22
    _atom_site_aniso_U_33
    _atom_site_aniso_U_12
    _atom_site_aniso_U_13
    _atom_site_aniso_U_23
    Co1 0.00921(6) 0.00625(7) 0.00890(5) 0.00009(3) 0.00197(4) -0.00013(3)
    O1A 0.0120(3) 0.0092(3) 0.0155(3) 0.0012(2) 0.0043(2) 0.0020(2)
    O2A 0.0116(3) 0.0097(3) 0.0164(3) 0.0002(2) 0.0040(2) 0.0016(2)
    O1B 0.0120(3) 0.0083(3) 0.0091(2) 0.00017(19) 0.00020(19) -0.00006(17)
    O2B 0.0182(3) 0.0100(3) 0.0114(3) 0.0011(2) 0.0003(2) -0.00154(19)
    O1W 0.0129(3) 0.0097(3) 0.0104(2) -0.0009(2) 0.0032(2) -0.00094(18)
    O2W 0.0229(3) 0.0121(3) 0.0144(3) -0.0006(2) 0.0076(2) -0.0006(2)
    C1A 0.0106(3) 0.0103(4) 0.0103(3) 0.0002(2) 0.0032(2) 0.0001(2)
    C2A 0.0105(3) 0.0139(4) 0.0217(4) -0.0002(3) 0.0057(3) 0.0017(3)
    C3A 0.0138(4) 0.0223(6) 0.0489(7) 0.0050(4) 0.0071(4) -0.0045(5)
    C4A 0.0179(5) 0.0483(9) 0.0492(8) -0.0048(5) 0.0013(5) -0.0285(6)
    C1B 0.0123(3) 0.0107(4) 0.0093(3) 0.0010(3) 0.0022(2) 0.0000(2)
    C2B 0.0209(4) 0.0117(4) 0.0114(3) 0.0047(3) 0.0004(3) 0.0006(3)
    C3B 0.0187(4) 0.0263(6) 0.0210(4) 0.0078(4) -0.0005(3) 0.0026(3)
    C4B 0.0326(5) 0.0146(4) 0.0179(4) -0.0008(4) 0.0067(4) 0.0039(3)
_geom_special_details
;
 All esds (except the esd in the dihedral angle between two l.s. planes)
 are estimated using the full covariance matrix.  The cell esds are taken
 into account individually in the estimation of esds in distances, angles
 and torsion angles; correlations between esds in cell parameters are only
 used when they are defined by crystal symmetry.  An approximate (isotropic)
 treatment of cell esds is used for estimating esds involving l.s. planes.
;
loop_
    _geom_bond_atom_site_label_1
    _geom_bond_atom_site_label_2
    _geom_bond_site_symmetry_2
    _geom_bond_distance
    _geom_bond_publ_flag
    Co1 O1A . 2.0449(6) y
    Co1 O2A 2_655 2.0142(6) y
    Co1 O1B . 2.1100(6) y
    Co1 O1B 2_655 2.1198(6) y
    Co1 O1W . 2.1768(6) y
    Co1 O1W 2_655 2.1777(6) y
    O1A C1A . 1.2755(10) ?
    O2A C1A . 1.2533(10) ?
    O1B C1B . 1.2878(9) ?
    O2B C1B . 1.2510(11) ?
    O1W H1W1 . 0.79(2) ?
    O1W H1W2 . 0.88(2) ?
    O2W H2W1 . 0.861(12) ?
    O2W H2W2 . 0.884(11) ?
    C1A C2A . 1.5191(12) ?
    C2A H2A . 0.9800 ?
    C2A C3A . 1.5187(15) ?
    C2A C4A . 1.5176(16) ?
    C3A H3A1 . 0.9600 ?
    C3A H3A2 . 0.9600 ?
    C3A H3A3 . 0.9600 ?
    C4A H4A1 . 0.9600 ?
    C4A H4A2 . 0.9600 ?
    C4A H4A3 . 0.9600 ?
    C1B C2B . 1.5179(12) ?
    C2B H2B . 0.9800 ?
    C2B C3B . 1.5340(14) ?
    C2B C4B . 1.5329(14) ?
    C3B H3B1 . 0.9600 ?
    C3B H3B2 . 0.9600 ?
    C3B H3B3 . 0.9600 ?
    C4B H4B1 . 0.9600 ?
    C4B H4B2 . 0.9600 ?
    C4B H4B3 . 0.9600 ?
loop_
    _geom_angle_atom_site_label_1
    _geom_angle_atom_site_label_2
    _geom_angle_atom_site_label_3
    _geom_angle_site_symmetry_1
    _geom_angle_site_symmetry_3
    _geom_angle
    _geom_angle_publ_flag
    O1A Co1 O1B . . 88.13(3) y
    O1A Co1 O1B . 2_655 89.41(3) y
    O1A Co1 O1W . . 92.18(3) y
    O1A Co1 O1W . 2_655 88.29(3) y
    O2A Co1 O1A 2_655 . 175.30(3) y
    O2A Co1 O1B 2_655 . 89.99(3) y
    O2A Co1 O1B 2_655 2_655 93.14(3) y
    O2A Co1 O1W 2_655 . 91.70(3) y
    O2A Co1 O1W 2_655 2_655 88.33(3) y
    O1B Co1 O1B . 2_655 170.29(2) y
    O1B Co1 O1W . . 79.22(2) y
    O1B Co1 O1W 2_655 . 91.49(2) y
    O1B Co1 O1W . 2_655 110.31(2) y
    O1B Co1 O1W 2_655 2_655 78.99(2) y
    O1W Co1 O1W . 2_655 170.46(2) y
    C1A O1A Co1 . . 130.11(6) ?
    C1A O2A Co1 . 2_645 131.28(6) ?
    Co1 O1B Co1 . 2_645 98.44(2) ?
    C1B O1B Co1 . . 135.89(6) ?
    C1B O1B Co1 . 2_645 125.09(6) ?
    Co1 O1W Co1 . 2_645 94.70(2) ?
    Co1 O1W H1W1 . . 109.1(16) ?
    Co1 O1W H1W1 2_645 . 116.6(14) ?
    Co1 O1W H1W2 . . 98.2(15) ?
    Co1 O1W H1W2 2_645 . 127.6(14) ?
    H1W1 O1W H1W2 . . 106(2) ?
    H2W1 O2W H2W2 . . 103.8(14) ?
    O2A C1A O1A . . 124.94(8) ?
    O2A C1A C2A . . 118.59(7) ?
    O1A C1A C2A . . 116.46(7) ?
    C1A C2A H2A . . 107.6 ?
    C3A C2A C1A . . 113.25(8) ?
    C3A C2A H2A . . 107.6 ?
    C4A C2A C1A . . 108.94(8) ?
    C4A C2A H2A . . 107.6 ?
    C4A C2A C3A . . 111.50(9) ?
    C2A C3A H3A1 . . 109.5 ?
    C2A C3A H3A2 . . 109.5 ?
    C2A C3A H3A3 . . 109.5 ?
    H3A1 C3A H3A2 . . 109.5 ?
    H3A1 C3A H3A3 . . 109.5 ?
    H3A2 C3A H3A3 . . 109.5 ?
    C2A C4A H4A1 . . 109.5 ?
    C2A C4A H4A2 . . 109.5 ?
    C2A C4A H4A3 . . 109.5 ?
    H4A1 C4A H4A2 . . 109.5 ?
    H4A1 C4A H4A3 . . 109.5 ?
    H4A2 C4A H4A3 . . 109.5 ?
    O1B C1B C2B . . 118.13(8) ?
    O2B C1B O1B . . 122.42(8) ?
    O2B C1B C2B . . 119.42(7) ?
    C1B C2B H2B . . 108.3 ?
    C1B C2B C3B . . 111.27(8) ?
    C1B C2B C4B . . 109.15(8) ?
    C3B C2B H2B . . 108.3 ?
    C4B C2B H2B . . 108.3 ?
    C4B C2B C3B . . 111.30(8) ?
    C2B C3B H3B1 . . 109.5 ?
    C2B C3B H3B2 . . 109.5 ?
    C2B C3B H3B3 . . 109.5 ?
    H3B1 C3B H3B2 . . 109.5 ?
    H3B1 C3B H3B3 . . 109.5 ?
    H3B2 C3B H3B3 . . 109.5 ?
    C2B C4B H4B1 . . 109.5 ?
    C2B C4B H4B2 . . 109.5 ?
    C2B C4B H4B3 . . 109.5 ?
    H4B1 C4B H4B2 . . 109.5 ?
    H4B1 C4B H4B3 . . 109.5 ?
    H4B2 C4B H4B3 . . 109.5 ?
loop_
    _geom_torsion_atom_site_label_1
    _geom_torsion_atom_site_label_2
    _geom_torsion_atom_site_label_3
    _geom_torsion_atom_site_label_4
    _geom_torsion_site_symmetry_1
    _geom_torsion_site_symmetry_2
    _geom_torsion_site_symmetry_3
    _geom_torsion_site_symmetry_4
    _geom_torsion
    _geom_torsion_publ_flag
    Co1 O1A C1A C2A . . . . -166.13(6) ?
    Co1 O1A C1A O2A . . . . 12.38(12) ?
    O1A C1A C2A C3A . . . . -168.74(8) ?
    O1A C1A C2A C4A . . . . 66.57(12) ?
    O2A C1A C2A C3A . . . . 12.65(12) ?
    O2A C1A C2A C4A . . . . -112.03(11) ?
    Co1 O1B C1B O2B . . . . 173.93(6) ?
    Co1 O1B C1B O2B 2_645 . . . -16.84(12) ?
    Co1 O1B C1B C2B . . . . -4.15(12) ?
    Co1 O1B C1B C2B 2_645 . . . 165.09(6) ?
    O1B C1B C2B C3B . . . . -138.98(8) ?
    O1B C1B C2B C4B . . . . 97.80(9) ?
    O2B C1B C2B C3B . . . . 42.89(11) ?
    O2B C1B C2B C4B . . . . -80.33(10) ?
loop_
    _geom_hbond_atom_site_label_D
    _geom_hbond_atom_site_label_H
    _geom_hbond_atom_site_label_A
    _geom_hbond_site_symmetry_A
    _geom_hbond_distance_DH
    _geom_hbond_distance_HA
    _geom_hbond_distance_DA
    _geom_hbond_angle_DHA
    _geom_hbond_publ_flag
    O1W H1W1 O2W . 0.79(2) 1.907(19) 2.6638(10) 161(2) y
    O1W H1W2 O2B 2_655 0.88(2) 1.79(2) 2.6206(9) 158(2) y
    O2W H2W1 O1A 2_645 0.861(12) 2.012(13) 2.7967(9) 151.0(13) y
    O2W H2W2 O2B 4_566 0.884(11) 1.952(12) 2.8087(9) 163.0(14) y
    C2B H2B O2A 2_655 0.98 2.47 3.3094(11) 144 y
_iucr_refine_instructions_details
;
TITL mo_B110_0m in P21/c #14
REM reset to P21/c #14
CELL 0.71073 11.9999 6.3815 16.1374 90 109.54 90
ZERR 4 0.0004 0.0002 0.0006 0 0.002 0
LATT 1
SYMM -X,0.5+Y,0.5-Z
SFAC C O Co H
UNIT 32 24 4 72
EQIV $1 1-X,-0.5+Y,0.5-Z
EQIV $2 +X,-1.5-Y,0.5+Z
EQIV $3 1-X,0.5+Y,0.5-Z
DFIX 0.9 O6 H6a O6 H6b
DFIX 2.15 H6a H3a
DFIX 0.95 O6 H6b
L.S. 20
PLAN  20
HTAB O6 O4_$1
HTAB O6 O5_$2
HTAB C2 O1
HTAB O3 O6
HTAB O3 O5_$3
BOND $H
Htab
conf
fmap 2
acta
OMIT -4 70
REM <olex2.extras>
REM <HklSrc "%.\\mo_B110_0m.hkl">
REM </olex2.extras>
WGHT    0.036200
FVAR       0.44107
CO1   3    0.494618   -0.316402    0.240900    11.00000    0.00921    0.00625 =
         0.00890   -0.00013    0.00197    0.00009
O1    2    0.326828   -0.237071    0.226886    11.00000    0.01162    0.00968 =
         0.01645   -0.00158    0.00404   -0.00016
O2    2    0.432940   -0.584054    0.162119    11.00000    0.01198    0.00832 =
         0.00914   -0.00006    0.00020    0.00017
O3    2    0.499026   -0.548288    0.340882    11.00000    0.01286    0.00972 =
         0.01040   -0.00094    0.00323   -0.00086
O4    2    0.661653   -0.392438    0.244337    11.00000    0.01196    0.00919 =
         0.01553    0.00195    0.00433    0.00118
O5    2    0.347589   -0.798214    0.049998    11.00000    0.01822    0.01000 =
         0.01140   -0.00154    0.00032    0.00107
O6    2    0.296146   -0.602063    0.371559    11.00000    0.02286    0.01214 =
         0.01442   -0.00058    0.00762   -0.00063
H6A   4    0.286903   -0.710158    0.338033    11.00000   -1.50000
H6B   4    0.302742   -0.655548    0.423496    11.00000   -1.50000
C1    1    0.361244   -0.619637    0.083903    11.00000    0.01232    0.01070 =
         0.00934   -0.00002    0.00217    0.00105
C2    1    0.294318   -0.435364    0.030685    11.00000    0.02088    0.01167 =
         0.01143    0.00055    0.00036    0.00472
AFIX  13
H2    4    0.294430   -0.321265    0.071359    11.00000   -1.20000
AFIX   0
C3    1    0.165522   -0.493723   -0.020255    11.00000    0.01873    0.02632 =
         0.02098    0.00258   -0.00047    0.00781
AFIX 137
H3C   4    0.163702   -0.603018   -0.061565    11.00000   -1.50000
H3D   4    0.124497   -0.372935   -0.051217    11.00000   -1.50000
H3E   4    0.127765   -0.541738    0.020137    11.00000   -1.50000
AFIX   0
C4    1    0.358557   -0.359458   -0.031411    11.00000    0.03255    0.01463 =
         0.01788    0.00387    0.00669   -0.00077
AFIX 137
H4A   4    0.435780   -0.309261    0.002504    11.00000   -1.50000
H4B   4    0.314155   -0.248113   -0.067594    11.00000   -1.50000
H4C   4    0.365968   -0.473462   -0.068033    11.00000   -1.50000
AFIX   0
C5    1    0.718166   -0.564729    0.264480    11.00000    0.01062    0.01025 =
         0.01028    0.00014    0.00321    0.00020
C6    1    0.850345   -0.555325    0.281007    11.00000    0.01053    0.01389 =
         0.02171    0.00174    0.00569   -0.00015
AFIX  13
H6    4    0.862126   -0.481175    0.231402    11.00000   -1.20000
AFIX   0
C7    1    0.907015   -0.770083    0.286913    11.00000    0.01375    0.02232 =
         0.04887   -0.00447    0.00707    0.00496
AFIX 137
H7A   4    0.902061   -0.842444    0.337720    11.00000   -1.50000
H7B   4    0.988515   -0.754348    0.291747    11.00000   -1.50000
H7C   4    0.866293   -0.849210    0.235007    11.00000   -1.50000
AFIX   0
C8    1    0.908753   -0.426858    0.363269    11.00000    0.01790    0.04827 =
         0.04916   -0.02845    0.00126   -0.00475
AFIX 137
H8A   4    0.873811   -0.289825    0.356265    11.00000   -1.50000
H8B   4    0.991805   -0.414512    0.372624    11.00000   -1.50000
H8C   4    0.897590   -0.494975    0.412954    11.00000   -1.50000
AFIX   0
H3A   4    0.441653   -0.536520    0.353976    11.00000   -1.50000
H3B   4    0.557303   -0.494756    0.384290    11.00000   -1.50000
HKLF 4
REM  mo_B110_0m in P21/c #14
REM R1 =  0.0259 for    4459 Fo > 4sig(Fo)  and  0.0300 for all    5082 data
REM    152 parameters refined using      4 restraints
END
WGHT      0.0362      0.0000
REM Instructions for potential hydrogen bonds
HTAB O6 O4_$1
HTAB O6 O5_$2
HTAB C2 O1
HTAB O3 O6
HTAB O3 O5_$3
REM Highest difference peak  1.245,  deepest hole -0.507,  1-sigma level  0.077
Q1    1   0.4947 -0.2044  0.2413  11.00000  0.05    1.25
Q2    1   0.4989 -0.4303  0.2420  11.00000  0.05    1.12
Q3    1   0.5329 -0.3163  0.2200  11.00000  0.05    0.53
Q4    1   0.4554 -0.3274  0.2609  11.00000  0.05    0.52
Q5    1   0.7839 -0.5654  0.2690  11.00000  0.05    0.50
Q6    1   0.9098 -0.5081  0.3979  11.00000  0.05    0.46
Q7    1   0.3465 -0.4165  0.0101  11.00000  0.05    0.44
Q8    1   0.4556 -0.3151  0.2074  11.00000  0.05    0.43
Q9    1   0.3986 -0.5813  0.1288  11.00000  0.05    0.43
Q10   1   0.3354 -0.5210  0.0592  11.00000  0.05    0.42
Q11   1   0.3604 -0.7098  0.0651  11.00000  0.05    0.39
Q12   1   0.4323 -0.7036  0.1696  11.00000  0.05    0.39
Q13   1   0.4973 -0.4331  0.3299  11.00000  0.05    0.37
Q14   1   0.8802 -0.5012  0.3230  11.00000  0.05    0.36
Q15   1   0.8706 -0.6639  0.2813  11.00000  0.05    0.36
Q16   1   0.2928 -0.5009  0.3674  11.00000  0.05    0.35
Q17   1   0.4354 -0.4784  0.1589  11.00000  0.05    0.34
Q18   1   0.6255 -0.3175  0.2617  11.00000  0.05    0.34
Q19   1   0.5039 -0.6239  0.3110  11.00000  0.05    0.33
Q20   1   0.7050 -0.6595  0.2563  11.00000  0.05    0.33
  REM The information below was added by Olex2.
  REM
  REM R1 = 0.0259 for 4459 Fo > 4sig(Fo) and 0.0300 for all 41589 data
  REM n/a parameters refined using n/a restraints
  REM Highest difference peak 1.25, deepest hole -0.51
  REM Mean Shift 0, Max Shift 0.001.
  REM +++ Tabular Listing of Refinement Information +++
  REM R1_all = 0.0300
  REM R1_gt = 0.0259
  REM wR_ref = 0.0680
  REM GOOF = 1.028
  REM Shift_max = 0.001
  REM Shift_mean = 0
  REM Reflections_all = 41589
  REM Reflections_gt = 4459
  REM Parameters = n/a
  REM Hole = -0.51
  REM Peak = 1.25
  REM Flack = n/a
;
